# Supplementary material for: Human Umbilical Mesenchymal Stem Cell Xenografts Repair UV-Induced Photokeratitis in a Rat Model
Source: Biomedicines. 2022 May 12;10(5):1125. doi: 10.3390/biomedicines10051125 (PMC9138504; doi:10.3390/biomedicines10051125)
Supplement: Supplementary file 1 [file biomedicines-10-01125-s001.zip]

Archive with 1 entries (1 files):
- biomedicines-1706646-supplementary.pdf
